# Supplementary material for: DNA Methylation Landscapes of Human Fetal Development
Source: PLoS Genet. 2015 Oct 22;11(10):e1005583. doi: 10.1371/journal.pgen.1005583 (PMC4619663; doi:10.1371/journal.pgen.1005583)
Supplement: S1 Table — (XLSX) [file pgen.1005583.s007.xlsx]

## Sheet: Table S1 GO tsHM
GO term tissue-specific relative hypomethylation
Amnion					Muscle					Adrenal					Pancreas
Term	#Genes	PValue	FDR		Term	#Genes	PValue	FDR		Term	#Genes	PValue	FDR		Term	#Genes	PValue	FDR
GO:0007167~enzyme linked receptor protein signaling pathway	75	9.78005e-08	0.000180982		GO:0030029~actin filament-based process	18	0.000270467	0.46766		GO:0010629~negative regulation of gene expression	9	0.0111602	1		GO:0006357~regulation of transcription from RNA polymerase II promoter	19	4.79464e-05	0.0775173
GO:0030036~actin cytoskeleton organization	54	2.83469e-07	0.000524566		GO:0030036~actin cytoskeleton organization	17	0.000399957	0.690828		GO:0045934~negative regulation of nucleobase, nucleoside, nucleotide and nucleic acid metabolic process	9	0.0122022	1		GO:0031328~positive regulation of cellular biosynthetic process	18	7.56571e-05	0.122293
GO:0030029~actin filament-based process	56	4.09358e-07	0.000757527		GO:0000904~cell morphogenesis involved in differentiation	18	0.000459784	0.793777		GO:0051172~negative regulation of nitrogen compound metabolic process	9	0.0131715	1		GO:0009891~positive regulation of biosynthetic process	18	9.05185e-05	0.146298
GO:0022604~regulation of cell morphogenesis	36	1.15052e-06	0.00212905		GO:0007167~enzyme linked receptor protein signaling pathway	21	0.00113992	1		GO:0010558~negative regulation of macromolecule biosynthetic process	9	0.0176233	1		GO:0051173~positive regulation of nitrogen compound metabolic process	16	0.000428551	0.690862
GO:0006468~protein amino acid phosphorylation	121	1.35714e-06	0.0025114		GO:0043467~regulation of generation of precursor metabolites and energy	6	0.00129968	1		GO:0031327~negative regulation of cellular biosynthetic process	9	0.0202179	1		GO:0010628~positive regulation of gene expression	15	0.00048795	0.786266
GO:0006928~cell motion	92	1.43995e-06	0.00266463		GO:0048863~stem cell differentiation	6	0.00175492	1		GO:0016481~negative regulation of transcription	8	0.0212085	1		GO:0010557~positive regulation of macromolecule biosynthetic process	16	0.00049599	0.799172
GO:0035295~tube development	52	1.63229e-06	0.00302055		GO:0007155~cell adhesion	33	0.00246675	1		GO:0009890~negative regulation of biosynthetic process	9	0.0226511	1		GO:0045935~positive regulation of nucleobase, nucleoside, nucleotide and nucleic acid metabolic process	15	0.000984286	1
GO:0008360~regulation of cell shape	20	3.08435e-06	0.00570752		GO:0022610~biological adhesion	33	0.00252366	1		GO:0000122~negative regulation of transcription from RNA polymerase II promoter	6	0.0226871	1		GO:0045941~positive regulation of transcription	14	0.00117603	1
GO:0007242~intracellular signaling cascade	199	3.14252e-06	0.00581516		GO:0010906~regulation of glucose metabolic process	6	0.0026428	1		GO:0010605~negative regulation of macromolecule metabolic process	10	0.0322576	1		GO:0000082~G1/S transition of mitotic cell cycle	5	0.00140799	1
GO:0007155~cell adhesion	122	3.45982e-06	0.00640231		GO:0048666~neuron development	20	0.00269317	1		GO:0045596~negative regulation of cell differentiation	5	0.0412705	1		GO:0001501~skeletal system development	10	0.00177208	1
GO:0022610~biological adhesion	122	3.75625e-06	0.00695082		GO:0001501~skeletal system development	19	0.00341206	1		GO:0051100~negative regulation of binding	3	0.0492819	1		GO:0045893~positive regulation of transcription, DNA-dependent	12	0.00281267	1
GO:0043009~chordate embryonic development	68	7.84204e-06	0.0145109		GO:0010675~regulation of cellular carbohydrate metabolic process	6	0.00381781	1		GO:0001525~angiogenesis	4	0.059612	1		GO:0051254~positive regulation of RNA metabolic process	12	0.00299941	1
GO:0051270~regulation of cell motion	45	8.20209e-06	0.0151771		GO:0006109~regulation of carbohydrate metabolic process	6	0.00428132	1		GO:0045892~negative regulation of transcription, DNA-dependent	6	0.06437	1		GO:0031016~pancreas development	4	0.00342657	1
GO:0030030~cell projection organization	73	8.65076e-06	0.0160073		GO:0050679~positive regulation of epithelial cell proliferation	6	0.00428132	1		GO:0051253~negative regulation of RNA metabolic process	6	0.0681774	1		GO:0045892~negative regulation of transcription, DNA-dependent	10	0.00351185	1
GO:0009792~embryonic development ending in birth or egg hatching	68	1.07391e-05	0.0198712		GO:0000902~cell morphogenesis	20	0.00476206	1		GO:0001701~in utero embryonic development	4	0.0937769	1		GO:0051253~negative regulation of RNA metabolic process	10	0.00392511	1
GO:0040017~positive regulation of locomotion	28	1.18373e-05	0.021903		GO:0040017~positive regulation of locomotion	9	0.0049149	1		GO:0007530~sex determination	2	0.0994176	1		GO:0006355~regulation of transcription, DNA-dependent	26	0.00584949	1
GO:0001944~vasculature development	54	1.34684e-05	0.0249206		GO:0048864~stem cell development	5	0.0054174	1							GO:0016481~negative regulation of transcription	11	0.00617192	1
GO:0030335~positive regulation of cell migration	26	1.60923e-05	0.0297751		GO:0007242~intracellular signaling cascade	50	0.00576437	1							GO:0042127~regulation of cell proliferation	15	0.006559	1
GO:0007169~transmembrane receptor protein tyrosine kinase signaling pathway	49	1.64245e-05	0.0303897		GO:0030030~cell projection organization	20	0.00611555	1							GO:0010604~positive regulation of macromolecule metabolic process	16	0.00659721	1
GO:0051056~regulation of small GTPase mediated signal transduction	54	1.71166e-05	0.03167		GO:0032989~cellular component morphogenesis	21	0.00666344	1							GO:0051252~regulation of RNA metabolic process	26	0.0077787	1
GO:0030334~regulation of cell migration	40	1.77956e-05	0.0329262		GO:0030182~neuron differentiation	22	0.00946309	1							GO:0008284~positive regulation of cell proliferation	10	0.00863367	1
GO:0007507~heart development	48	2.14245e-05	0.0396392		GO:0051056~regulation of small GTPase mediated signal transduction	15	0.00975912	1							GO:0010551~regulation of specific transcription from RNA polymerase II promoter	5	0.00908852	1
					GO:0032870~cellular response to hormone stimulus	10	0.0103947	1							GO:0031018~endocrine pancreas development	3	0.00936925	1
					GO:0032869~cellular response to insulin stimulus	7	0.0114101	1							GO:0010629~negative regulation of gene expression	11	0.0114429	1
					GO:0050678~regulation of epithelial cell proliferation	7	0.0114101	1							GO:0051329~interphase of mitotic cell cycle	5	0.0120153	1
					GO:0042391~regulation of membrane potential	10	0.0114183	1							GO:0045934~negative regulation of nucleobase, nucleoside, nucleotide and nucleic acid metabolic process	11	0.0126884	1
					GO:0016202~regulation of striated muscle tissue development	6	0.0122987	1							GO:0051325~interphase	5	0.0132517	1
					GO:0046324~regulation of glucose import	5	0.0127359	1							GO:0010552~positive regulation of specific transcription from RNA polymerase II promoter	4	0.0133452	1
					GO:0048634~regulation of muscle development	6	0.0133333	1							GO:0051172~negative regulation of nitrogen compound metabolic process	11	0.0138602	1
					GO:0044087~regulation of cellular component biogenesis	10	0.0136893	1							GO:0045944~positive regulation of transcription from RNA polymerase II promoter	9	0.0151673	1
					GO:0007010~cytoskeleton organization	21	0.0137227	1							GO:0048806~genitalia development	3	0.0154707	1
					GO:0010827~regulation of glucose transport	5	0.0141251	1							GO:0010558~negative regulation of macromolecule biosynthetic process	11	0.0193769	1
					GO:0043062~extracellular structure organization	11	0.0145611	1							GO:0031327~negative regulation of cellular biosynthetic process	11	0.0226761	1
					GO:0006897~endocytosis	13	0.0159335	1							GO:0010605~negative regulation of macromolecule metabolic process	13	0.0229687	1
					GO:0010324~membrane invagination	13	0.0159335	1							GO:0003006~reproductive developmental process	7	0.0230913	1
					GO:0051272~positive regulation of cell motion	8	0.0165859	1							GO:0045449~regulation of transcription	32	0.0236574	1
					GO:0008286~insulin receptor signaling pathway	5	0.0188542	1							GO:0009890~negative regulation of biosynthetic process	11	0.0258157	1
					GO:0048266~behavioral response to pain	3	0.0193272	1							GO:0022403~cell cycle phase	9	0.0262368	1
					GO:0035023~regulation of Rho protein signal transduction	8	0.0193647	1							GO:0000122~negative regulation of transcription from RNA polymerase II promoter	7	0.0272626	1
					GO:0046326~positive regulation of glucose import	4	0.0221953	1							GO:0016055~Wnt receptor signaling pathway	5	0.0280687	1
					GO:0010828~positive regulation of glucose transport	4	0.0221953	1							GO:0032583~regulation of gene-specific transcription	5	0.0294431	1
					GO:0006512~ubiquitin cycle	4	0.0250107	1							GO:0048863~stem cell differentiation	3	0.0314032	1
					GO:0015672~monovalent inorganic cation transport	16	0.0266505	1							GO:0043066~negative regulation of apoptosis	8	0.0339288	1
					GO:0032956~regulation of actin cytoskeleton organization	7	0.0293961	1							GO:0003001~generation of a signal involved in cell-cell signaling	4	0.0356606	1
					GO:0030001~metal ion transport	21	0.0295406	1							GO:0043069~negative regulation of programmed cell death	8	0.0361989	1
					GO:0043567~regulation of insulin-like growth factor receptor signaling pathway	3	0.0299435	1							GO:0060548~negative regulation of cell death	8	0.0366647	1
					GO:0046578~regulation of Ras protein signal transduction	12	0.0303555	1							GO:0043193~positive regulation of gene-specific transcription	4	0.0401361	1
					GO:0019827~stem cell maintenance	4	0.0311896	1							GO:0009968~negative regulation of signal transduction	6	0.0409465	1
					GO:0048667~cell morphogenesis involved in neuron differentiation	12	0.0324905	1							GO:0042981~regulation of apoptosis	13	0.0410608	1
					GO:0007517~muscle organ development	12	0.0324905	1							GO:0043067~regulation of programmed cell death	13	0.0437916	1
					GO:0030335~positive regulation of cell migration	7	0.0324906	1							GO:0010941~regulation of cell death	13	0.0448478	1
					GO:0032970~regulation of actin filament-based process	7	0.0341142	1							GO:0030072~peptide hormone secretion	3	0.0451157	1
					GO:0030166~proteoglycan biosynthetic process	4	0.0345512	1							GO:0002790~peptide secretion	3	0.0493727	1
					GO:0051051~negative regulation of transport	9	0.0348093	1
					GO:0055021~regulation of cardiac muscle growth	3	0.0359353	1
					GO:0055024~regulation of cardiac muscle tissue development	3	0.0359353	1
					GO:0060043~regulation of cardiac muscle cell proliferation	3	0.0359353	1
					GO:0050804~regulation of synaptic transmission	9	0.0361293	1
					GO:0040012~regulation of locomotion	11	0.0363148	1
					GO:0001508~regulation of action potential	6	0.0363244	1
					GO:0051050~positive regulation of transport	12	0.0387151	1
					GO:0003012~muscle system process	10	0.0397685	1
					GO:0001503~ossification	8	0.0413791	1
					GO:0007169~transmembrane receptor protein tyrosine kinase signaling pathway	12	0.0414129	1
					GO:0060420~regulation of heart growth	3	0.0423439	1
					GO:0009725~response to hormone stimulus	17	0.0432443	1
					GO:0044057~regulation of system process	15	0.0448945	1
					GO:0030199~collagen fibril organization	4	0.045705	1
					GO:0006812~cation transport	23	0.0468474	1
					GO:0009894~regulation of catabolic process	7	0.0469462	1
