# Supplementary material for: DNA Methylation Landscapes of Human Fetal Development
Source: PLoS Genet. 2015 Oct 22;11(10):e1005583. doi: 10.1371/journal.pgen.1005583 (PMC4619663; doi:10.1371/journal.pgen.1005583)
Supplement: S2 Table — (XLSX) [file pgen.1005583.s008.xlsx]

## Sheet: Table S2 tsHR genes
Nearest genes of tsHRs
Amnion tHRs									Muscle tHRs									Pancreas tHRs
Chromosome	Start	End	Nearest gene	Strand	Feature	Chrom.State Seg.	Distance to TSS		Chromosome	Start	End	Nearest gene	Strand	Feature	Chrom.State Seg.	Distance to TSS		Chromosome	Start	End	Nearest gene	Strand	Feature	Chrom.State Seg.	Distance to TSS
chr1	11713123	11713643	FBXO2	-	PP_SHO	5_TxWk,7_Enh	2199		chr1	168698463	168698867	DPT	-	PP_NC	7_Enh	-365		chr11	67418291	67418315	ACY3	-	PP_NC	1_TssA	-185
chr1	24469768	24470205	IL22RA1	-	PP_NC	7_Enh	-594		chr1	172113506	172114068	DNM3	+	PP_NC	1_TssA	-303447		chr12	121416510	121416796	HNF1A	+	PP_CGI	1_TssA	-450
chr1	32041507	32041732	TINAGL1	+	PP_NC	7_Enh	384		chr1	230457631	230457979	PGBD5	-	GB_NC	7_Enh	103496		chr20	42984347	42984453	HNF4A	+	PP_NC	1_TssA	-113
chr1	33235324	33235619	KIAA1522	+	GB_CGI	7_Enh	-28133		chr2	33359198	33359688	LTBP1	+	PP_NC	2_TssAFlnk,7_Enh	-187649
chr1	117753313	117754304	VTCN1	-	PP_NC	7_Enh	-748		chr6	25232780	25232874	BC029534	-	IG_NC	7_Enh	28761
chr1	203763352	203763498	ZC3H11A	+	PP_SHO	15_Quies	1284		chr7	1351539	1351626	UNCX	+	IG_CGI	7_Enh	-79083
chr1	221068171	221068730	HLX	+	IG_SHO	13_ReprPC	-17031		chr7	2654120	2654530	IQCE	+	DS_NC	7_Enh	-55898
chr1	223888869	223889345	CAPN2	+	PP_NC	5_TxWk	-50		chr8	142220329	142221192	SLC45A4	-	GB_CGI	7_Enh	97212
chr1	247578859	247579131	NLRP3	+	PP_NC	7_Enh	327		chr13	102104707	102105049	ITGBL1	+	PP_SHO	14_ReprPCWk	-83
chr2	88366145	88367018	SMYD1	+	PP_NC	15_Quies,7_Enh	281		chr14	98444417	98444533	C14orf64	-	PP_NC	2_TssAFlnk	-72
chr2	113875226	113875292	IL1RN	+	PP_NC	7_Enh	-10501		chr14	99681710	99682269	BCL11B	-	GB_NC	11_BivFlnk	55592
chr2	174916731	174917344	OLA1	-	IG_NC	1_TssA	196082		chr15	94346817	94346887	BC037497	-	IG_NC	2_TssAFlnk	96941
chr3	11267020	11267098	HRH1	+	PP_NC	14_ReprPCWk	-88319		chr17	77043171	77043246	C1QTNF1	+	GB_SHO	11_BivFlnk	-24350
chr3	15311021	15311183	SH3BP5	-	GB_NC	15_Quies	71692		chr18	77336130	77336267	NFATC1	+	IG_CGI	7_Enh	-180411
chr4	8207058	8207250	SH3TC1	+	GB_NC	7_Enh	-23451		chr19	10928233	10928696	DNM2	+	PP_NC	3_TxFlnk	-99941
chr4	76481053	76481299	C4orf26	+	PP_NC	7_Enh	-41
chr4	99851115	99851211	EIF4E	-	PP_SHO	1_TssA	577
chr5	92930634	92932045	NR2F1	+	GB_SHO	12_EnhBiv	-13002
chr5	149493008	149493099	PDGF	-	PP_NC	7_Enh	580
chr5	170210440	170211126	GABRP	+	PP_NC	1_TssA	-20772
chr6	10520874	10521309	GCNT2	+	PP_NC	15_Quies	-28853
chr6	30303537	30303684	TRIM39-RPP21	+	GB_NC	4_Tx	-6325
chr6	30720080	30720261	IER3	-	DP_NC	7_Enh	-7930
chr6	30737068	30737455	IER3	-	IG_NC	7_Enh	-25124
chr6	33173307	33173501	HSD17B8	+	GB_SHO	7_Enh	-1082
chr6	42110740	42110867	C6orf132	-	PP_SHO	2_TssAFlnk,7_Enh	-510
chr6	90660913	90661155	BACH2	-	GB_NC	7_Enh	345472
chr6	110677913	110678179	METTL24	-	GB_SHO	15_Quies	1296
chr6	160679974	160680213	SLC22A2	-	PP_SHO	7_Enh	18457
chr7	1022471	1022806	CYP2W1	+	PP_SHO	7_Enh	29
chr7	87109319	87109799	ABCB4	-	DP_NC	15_Quies	-48
chr7	101768610	101768746	CUX1	+	GB_NC	7_Enh	-309787
chr8	37731969	37732224	RAB11FIP1	-	GB_NC	7_Enh	24761
chr8	134306801	134307728	NDRG1	-	GB_SHO	2_TssAFlnk	6537
chr8	143781297	143781406	LY6K	+	PP_SHO	7_Enh	123
chr10	29834201	29834266	SVIL	-	PP_NC	5_TxWk	191444
chr10	35894222	35894430	GJD4	+	PP_SHE	14_ReprPCWk	-92
chr10	70847350	70847430	SRGN	+	PP_NC	15_Quies	432
chr10	134261413	134261655	C10orf91	+	GB_NC	7_Enh	-3824
chr11	392508	393606	PKP3	+	PP_SHO	1_TssA	-992
chr11	460469	460914	PTDSS2	+	GB_CGI	7_Enh	-12646
chr11	1320497	1320634	TOLLIP	-	GB_SHE	7_Enh	10250
chr11	72982996	72983405	P2RY6	+	PP_NC	7_Enh	-7855
chr11	75046147	75047180	ARRB1	-	PP_NC	7_Enh	15693
chr11	107582734	107582876	SLN	-	PP_NC	15_Quies	7543
chr12	6745171	6745343	LPAR5	-	PP_NC	7_Enh	270
chr12	14996508	14996776	ART4	-	PP_NC	7_Enh	-347
chr12	91572199	91573301	DCN	-	PP_NC	2_TssAFlnk	3599
chr12	132529397	132529502	EP400	+	GB_NC	7_Enh	-94994
chr13	88328274	88329407	SLITRK5	+	GB_SHO	13_ReprPC	-4537
chr13	110874267	110874326	COL4A1	-	GB_NC	7_Enh	85170
chr13	111281037	111281324	CARKD	+	GB_SHE	7_Enh	-13443
chr14	21466306	21467502	SLC39A2	+	PP_NC	7_Enh	-88
chr14	69263504	69264333	ZFP36L1	-	PP_SHO	7_Enh	-1143
chr17	693137	693388	RNMTL1	+	GB_NC	5_TxWk	-7875
chr17	1094029	1094496	ABR	-	DP_NC	7_Enh	37819
chr17	7493222	7494151	SOX15	-	PP_SHO	7_Enh	-663
chr17	38859934	38860042	KRT24	-	PP_NC	7_Enh	-40
chr17	39769012	39769213	KRT16	-	PP_NC	7_Enh	2938
chr17	45944339	45944464	BC031827	+	IG_NC	7_Enh	-3631
chr17	79031162	79031550	BAIAP2	+	GB_NC	7_Enh	-22602
chr17	79825681	79827169	ARHGDIA	-	GB_CGI	7_Enh	2113
chr19	5913854	5914158	CAPS	+	PP_SHO	5_TxWk	-2440
chr19	45279765	45280184	CBLC	+	PP_SHO	7_Enh	942
chr20	49253552	49253710	FAM65C	-	PP_NC	7_Enh	54355
chr20	52199729	52199778	ZNF217	-	PP_SHO	7_Enh	26668
chr21	46847581	46847898	COL18A1	+	GB_CGI	7_Enh	-22846
